# Supplementary material for: Determination of iris thickness development in children using swept-source anterior-segment optical coherence tomography
Source: PLoS One. 2019 May 28;14(5):e0217656. doi: 10.1371/journal.pone.0217656 (PMC6538171; doi:10.1371/journal.pone.0217656)
Supplement: S1 File — (XLSX) [file pone.0217656.s001.xlsx]

## Sheet: Sheet1
Patient	sex male 1	age	axial length	average corneal curvature	CCT	ACD	SS disance	T1	T2	N1	N2	Ave１mm	Ave 2mm
1	1	4	20.67	7.88	525	2.92	11.49	0.4295	0.336	0.481	0.224	0.45525	0.28
2	0	3	20.84	7.43	582	2.87	11.13	0.3355	0.2945	0.452	0.3365	0.39375	0.3155
3	1	6	20.96	7.88	578	2.45	11.83	0.4885	0.374	0.4595	0.3665	0.474	0.37025
4	0	3	20.96	7.47	535	3.05	12.08	0.2265	0.2085	0.4475	0.2865	0.337	0.2475
5	1	8	21.04	8.09	544	3.26	11.47	0.508	0.388	0.505	0.3485	0.5065	0.36825
6	0	9	21.31	7.48	532	3.11	12.18	0.5405	0.4595	0.496	0.307	0.51825	0.38325
7	1	4	21.37	7.88	519	2.89	11.5	0.3795	0.3445	0.4505	0.3515	0.415	0.348
8	1	4	21.44	7.92	568	3.08	12.28	0.363	0.3065	0.497	0.3285	0.43	0.3175
9	0	9	21.47	7.81	603	2.84	11.38	0.4405	0.446	0.4735	0.364	0.457	0.405
10	0	6	21.47	7.56	533	3.09	11.82	0.4705	0.357	0.493	0.361	0.48175	0.359
11	1	6	21.5	7.89	536	3.18	11.62	0.452	0.3805	0.6	0.4475	0.526	0.414
12	1	7	21.66	7.96	635	2.9	11.6	0.5145	0.383	0.528	0.3615	0.52125	0.37225
13	0	3	21.78	7.79	503	2.85	11.78	0.387	0.388	0.4125	0.2485	0.39975	0.31825
14	0	6	21.82	7.87	565	2.59	11.52	0.2415	0.2445	0.434	0.253	0.33775	0.24875
15	0	6	21.93	7.57	578	3.13	11.72	0.4335	0.37	0.4475	0.376	0.4405	0.373
16	0	4	21.94	7.36	576	3.04	10.94	0.3345	0.3115	0.473	0.302	0.40375	0.30675
17	0	6	21.97	7.79	538	2.9	11.87	0.4305	0.2905	0.5395	0.3945	0.485	0.3425
18	0	4	21.99	7.87	580	2.72	11.41	0.3775	0.267	0.266	0.3485	0.32175	0.30775
19	1	5	22.16	7.65	525	3.74	12.4	0.3655	0.3245	0.415	0.3525	0.39025	0.3385
20	1	8	22.21	7.7	516	3.06	11.5	0.37	0.272	0.4005	0.404	0.38525	0.338
21	1	4	22.39	7.91	513	3.04	11.85	0.4845	0.2565	0.428	0.331	0.45625	0.29375
22	1	14	22.4	7.62	567	3.19	11.58	0.437	0.291	0.434	0.321	0.4355	0.306
23	1	3	22.54	7.78	611	3.05	11.73	0.352	0.296	0.44	0.304	0.396	0.3
24	0	9	22.57	7.56	552	3.28	11.48	0.4225	0.3455	0.514	0.4385	0.46825	0.392
25	1	6	22.62	8.19	593	3.01	12.33	0.4885	0.447	0.396	0.318	0.44225	0.3825
26	0	13	22.63	7.38	592	2.99	11.38	0.422	0.4065	0.469	0.3265	0.4455	0.3665
27	1	4	22.64	7.9	563	3.21	11.82	0.3065	0.308	0.3785	0.355	0.3425	0.3315
28	0	13	22.77	7.24	531	3.46	11.55	0.3505	0.353	0.52	0.3765	0.43525	0.36475
29	1	5	22.78	7.64	617	3.07	11.99	0.396	0.2495	0.4145	0.2725	0.40525	0.261
30	1	7	22.92	7.43	564	3.2	12.01	0.3855	0.3165	0.4805	0.3305	0.433	0.3235
31	0	6	23	7.82	569	3.16	11.83	0.38	0.351	0.411	0.373	0.3955	0.362
32	0	11	23.01	8.16	588	2.66	11.77	0.407	0.333	0.5175	0.3255	0.46225	0.32925
33	0	5	23.02	7.69	556	3.34	11.25	0.422	0.421	0.459	0.3205	0.4405	0.37075
34	0	8	23.07	7.58	549	3.27	11.51	0.446	0.357	0.5075	0.3835	0.47675	0.37025
35	0	12	23.2	7.46	560	3.31	12.05	0.4365	0.409	0.472	0.2965	0.45425	0.35275
36	0	7	23.22	7.36	540	2.83	11	0.302	0.206	0.302	0.2525	0.302	0.22925
37	1	6	23.45	7.62	527	3.18	11.63	0.307	0.2805	0.3675	0.271	0.33725	0.27575
38	0	7	23.85	7.79	628	3.17	11.69	0.4795	0.3735	0.5335	0.44	0.5065	0.40675
39	0	7	23.88	7.66	551	3.06	11.56	0.385	0.339	0.41	0.336	0.3975	0.3375
40	0	8	23.93	7.88	510	3.21	11.65	0.413	0.431	0.505	0.356	0.459	0.3935
41	0	16	23.97	7.52	546	3.7	11.87	0.5205	0.293	0.6175	0.3895	0.569	0.34125
